# Supplementary material for: Development of Aspergillus oryzae BCC7051 as a Robust Cell Factory Towards the Transcriptional Regulation of Protease-Encoding Genes for Industrial Applications
Source: J Fungi (Basel). 2024 Dec 25;11(1):6. doi: 10.3390/jof11010006 (PMC11765966; doi:10.3390/jof11010006)
Supplement: Supplementary file 1 [file jof-11-00006-s001.zip]

Archive with 1 entries (1 files):
- jof-3317199-supplementary.pdf
